# Supplementary material for: Selection and Identification of an ssDNA Aptamer for Fibroblast Activation Protein
Source: Molecules. 2023 Feb 9;28(4):1682. doi: 10.3390/molecules28041682 (PMC9965484; doi:10.3390/molecules28041682)
Supplement: Supplementary file 1 [file molecules-28-01682-s001.zip]

Archive with 1 entries (1 files):
- molecules-2096994-supplementary.pdf
